# Supplementary material for: Comparison of Transcriptome Differences between Two Rice Cultivars Differing in Cadmium Translocation from Spike-Neck to Grain
Source: Int J Mol Sci. 2024 Mar 22;25(7):3592. doi: 10.3390/ijms25073592 (PMC11011891; doi:10.3390/ijms25073592)
Supplement: Supplementary file 1 [file ijms-25-03592-s001.zip]

Archive with 1 entries (1 files):
- ijms-2902623-supplementary.xlsx
