# Supplementary material for: Comparison of Transcriptome Differences between Two Rice Cultivars Differing in Cadmium Translocation from Spike-Neck to Grain
Source: Int J Mol Sci. 2024 Mar 22;25(7):3592. doi: 10.3390/ijms25073592 (PMC11011891; doi:10.3390/ijms25073592)
Supplement: Supplementary file 1 [file ijms-25-03592-s001.zip › ijms-2902623-supplementary.xlsx]

## Sheet: Table S1
Table S1-1 The raw read of RNA-seq data
#Sample_ID	Total_Reads	Total_Bases	Total_Reads_with_Ns	N_Reads%	A%	T%	C%	G%	N%	Error%	Q20%	Q30%	GC%
SJ-1	38666798	5800019700	11196041	28.96	25.72	25.03	24.19	24.65	0.4	0.0518	95.01	86.8	48.84
SJ-2	45675898	6851384700	12197747	26.7	25.53	24.78	24.34	24.98	0.37	0.0498	95.4	87.9	49.32
SJ-3	36897310	5534596500	10865503	29.45	23.32	23.16	26.32	26.79	0.41	0.0519	94.98	86.82	53.11
ZZY-1	41914236	6287135400	12573233	30	25.26	24.87	24.38	25.04	0.46	0.0524	94.79	86.67	49.42
ZZY-2	34784726	5217708900	8125139	23.36	24	23	25.82	26.8	0.38	0.0587	93.3	83.85	52.62
ZZY-3	35627126	5344068900	9770001	27.42	25.09	24.75	24.67	25.12	0.37	0.0503	95.31	87.58	49.79
Table S1-2 The raw read of RNA-seq data
#Sample_ID	Total_Reads	Total_Bases	Total_Reads_with_Ns	N_Reads%	A%	T%	C%	G%	N%	Error%	Q20%	Q30%	GC%
SJ-1	32350280	4737791134	6626817	20.48	25.84	25.29	24.24	24.44	0.19	0.0453	96.8	89.81	48.68
SJ-2	36396544	5335704691	6860159	18.85	25.59	25.1	24.46	24.68	0.17	0.0439	97.08	90.67	49.14
SJ-3	30559982	4468217720	6500502	21.27	23.25	23.4	26.45	26.7	0.2	0.0455	96.72	89.7	53.16
ZZY-1	32936646	4828882570	6799260	20.64	25.36	25.24	24.52	24.69	0.2	0.0449	96.84	90.1	49.2
ZZY-2	22256766	3264061040	2760337	12.4	23.61	23.17	26.43	26.68	0.12	0.0452	96.71	89.94	53.11
ZZY-3	30367970	4446541321	5973050	19.67	25.18	25.04	24.7	24.91	0.18	0.0445	96.95	90.31	49.6
Table S1-3 Mapping Ratio statistics
#Sample_ID	clean-reads	mapped-reads	Mapped-rate
SJ-1	32350280	29124924	0.900299
SJ-2	36396544	31987685	0.878866
SJ-3	30559982	25455517	0.832969
ZZY-1	32936646	26847582	0.815128
ZZY-2	22256766	15587103	0.700331
ZZY-3	30367970	25054729	0.825038

## Sheet: Table S2
Table S2-1 Primer used in qRT-PCR validation
Gene ID			Primer Sequence					Products(bp)
GAPDH			F: CACCAACTGCCTTGCTCCACTT					118bp
			R: CGAGGGTCCATCAACGGTCTTC
TRINITY_DN100006_c0_g1			F: AGCGCCTCACCAACTCCCTCAT					214bp
			R: ATATCCACAGCCTGCCTCCTCACA
TRINITY_DN115977_c0_g1			F: CCCGGCGCTTGGAGACAC					230bp
			R: TTATACAGACGCGAACTTGAAAA
TRINITY_DN13942_c0_g1			F: GCAGATCCGCGGGCAACCT					231bp
			R: TCGATTCGTGAGCAAAGAGCAACA
TRINITY_DN108288_c1_g1			F: TTCCCCGAGCAAAATCAATC					227bp
			R: ACAGAGACGACAGCCCCAAATACT
Table S2-2 Results of qRT-PCR validation
Gene ID	Sample	Ct	Mean(Ct)	Concentration	Mean Concentration	GAPDH Ct	Mean (GAPDH Ct)	GAPDH Concentration	Mean (GAPDH Concentration)	Relative Expression（Object gene/GAPDH）
TRINITY_DN100006_c0_g1	SJ18-1	25.68	25.72	56240	54710	19.79	19.81	211400	207900	0.263155
TRINITY_DN100006_c0_g1	SJ18-1	25.73	25.72	54360	54710	19.77	19.81	214100	207900	0.263155
TRINITY_DN100006_c0_g1	SJ18-1	25.76	25.72	53520	54710	19.89	19.81	198100	207900	0.263155
TRINITY_DN100006_c0_g1	SJ18-2	25.48	25.51	63790	62790	20.92	20.79	114200	109000	0.276055
TRINITY_DN100006_c0_g1	SJ18-2	25.6	25.51	59080	62790	20.72	20.79	114200	109000	0.276055
TRINITY_DN100006_c0_g1	SJ18-2	25.44	25.51	65490	62790	20.73	20.79	113100	109000	0.276055
TRINITY_DN100006_c0_g1	SJ18-3	25.78	25.84	52690	51210	20.05	20.1	177400	171900	0.297906
TRINITY_DN100006_c0_g1	SJ18-3	25.61	25.84	58700	51210	20.09	20.1	173200	171900	0.297906
TRINITY_DN100006_c0_g1	SJ18-3	26.13	25.84	42230	51210	20.16	20.1	165000	171900	0.297906
TRINITY_DN100006_c0_g1	ZZY-1	35.09	35.45	49320	38370	24.01	24.16	12800	11640	3.29639
TRINITY_DN100006_c0_g1	ZZY-1	35.8	35.45	29230	38370	24.36	24.16	10090	11640	3.29639
TRINITY_DN100006_c0_g1	ZZY-1	35.47	35.45	36570	38370	24.1	24.16	12020	11640	3.29639
TRINITY_DN100006_c0_g1	ZZY-2	20.65	20.27	218937	258607	21.83	21.67	54450	60560	3.77173
TRINITY_DN100006_c0_g1	ZZY-2	20.03	20.27	291541	258607	21.55	21.67	65570	60560	3.77173
TRINITY_DN100006_c0_g1	ZZY-2	20.14	20.27	265345	258607	21.64	21.67	61670	60560	3.77173
TRINITY_DN100006_c0_g1	ZZY-3	20.01	19.69	293780	342415	20.92	20.79	99780	109000	3.14142
TRINITY_DN100006_c0_g1	ZZY-3	19.6	19.69	354443	342415	20.72	20.79	114200	109000	3.14142
TRINITY_DN100006_c0_g1	ZZY-3	19.45	19.69	379022	342415	20.73	20.79	113100	109000	3.14142
TRINITY_DN115977_c0_g1	SJ18-1	24.21	24.17	78518.1	80886.4	25.42	25.27	5008	5526	14.6374
TRINITY_DN115977_c0_g1	SJ18-1	24.03	24.17	89127.8	80886.4	25.22	25.27	5716	5526	14.6374
TRINITY_DN115977_c0_g1	SJ18-1	24.28	24.17	75013.4	80886.4	25.18	25.27	5852	5526	14.6374
TRINITY_DN115977_c0_g1	SJ18-2	26.15	26.14	52410	52940	25.36	25.71	5219	4181	12.662
TRINITY_DN115977_c0_g1	SJ18-2	26.23	26.14	49900	52940	25.95	25.71	3520	4181	12.662
TRINITY_DN115977_c0_g1	SJ18-2	26.03	26.14	56500	52940	25.83	25.71	3803	4181	12.662
TRINITY_DN115977_c0_g1	SJ18-3	21.39	21.44	1112000	1076000	21.12	21.14	87390	85970	12.516
TRINITY_DN115977_c0_g1	SJ18-3	21.45	21.44	1073000	1076000	21.16	21.14	85210	85970	12.516
TRINITY_DN115977_c0_g1	SJ18-3	21.49	21.44	1043000	1076000	21.15	21.14	85320	85970	12.516
TRINITY_DN115977_c0_g1	ZZY-1	21.23	21.39	1231000	1116000	20.1	20.37	172100	144900	7.70186
TRINITY_DN115977_c0_g1	ZZY-1	21.52	21.39	1027000	1116000	20.46	20.37	135400	144900	7.70186
TRINITY_DN115977_c0_g1	ZZY-1	21.42	21.39	1091000	1116000	20.55	20.37	127300	144900	7.70186
TRINITY_DN115977_c0_g1	ZZY-2	20.82	20.97	202891	189690	23.04	23.16	24270	22550	8.41198
TRINITY_DN115977_c0_g1	ZZY-2	20.95	20.97	190710	189690	23.25	23.16	21110	22550	8.41198
TRINITY_DN115977_c0_g1	ZZY-2	21.13	20.97	175469	189690	23.17	23.16	22280	22550	8.41198
TRINITY_DN115977_c0_g1	ZZY-3	22.18	22.29	671900	625100	20.8	20.6	108200	123500	5.06154
TRINITY_DN115977_c0_g1	ZZY-3	22.35	22.29	599500	625100	20.42	20.6	139100	123500	5.06154
TRINITY_DN115977_c0_g1	ZZY-3	22.34	22.29	603800	625100	20.6	20.6	123300	123500	5.06154
TRINITY_DN13942_c0_g1	ZZY-1	24.73	24.9	55042.1	49052.1	24.01	24.16	12800	11640	4.2141
TRINITY_DN13942_c0_g1	ZZY-1	25.02	24.9	44975.3	49052.1	24.36	24.16	10090	11640	4.2141
TRINITY_DN13942_c0_g1	ZZY-1	24.95	24.9	47139	49052.1	24.1	24.16	12020	11640	4.2141
TRINITY_DN13942_c0_g1	ZZY-2	35.87	35.9	28430	27830	25.42	25.27	5008	5526	5.03619
TRINITY_DN13942_c0_g1	ZZY-2	35.59	35.9	34110	27830	25.22	25.27	5716	5526	5.03619
TRINITY_DN13942_c0_g1	ZZY-2	36.25	35.9	20960	27830	25.18	25.27	5852	5526	5.03619
TRINITY_DN13942_c0_g1	ZZY-3	18.74	18.36	524384	630681	20.05	20.1	177400	171900	3.66888
TRINITY_DN13942_c0_g1	ZZY-3	18.04	18.36	724836	630681	20.09	20.1	173200	171900	3.66888
TRINITY_DN13942_c0_g1	ZZY-3	18.3	18.36	642821	630681	20.16	20.1	165000	171900	3.66888
TRINITY_DN13942_c0_g1	SJ18-1	25.03	25.27	1593000	1376000	21.83	21.67	54450	60560	22.7213
TRINITY_DN13942_c0_g1	SJ18-1	25.42	25.27	1248000	1376000	21.55	21.67	65570	60560	22.7213
TRINITY_DN13942_c0_g1	SJ18-1	25.37	25.27	1286000	1376000	21.64	21.67	61670	60560	22.7213
TRINITY_DN13942_c0_g1	SJ18-2	24.22	24.42	2646000	2342000	20.8	20.6	108200	123500	18.9636
TRINITY_DN13942_c0_g1	SJ18-2	24.51	24.42	2210000	2342000	20.42	20.6	139100	123500	18.9636
TRINITY_DN13942_c0_g1	SJ18-2	24.54	24.42	2171000	2342000	20.6	20.6	123300	123500	18.9636
TRINITY_DN13942_c0_g1	SJ18-3	23.45	23.47	296200	293500	23.83	23.99	14390	13010	22.5596
TRINITY_DN13942_c0_g1	SJ18-3	23.37	23.47	311400	293500	24.01	23.99	12790	13010	22.5596
TRINITY_DN13942_c0_g1	SJ18-3	23.58	23.47	272800	293500	24.12	23.99	11870	13010	22.5596
TRINITY_DN108288_c1_g1	ZZY-1	22.56	22.95	7482000	5959000	20.1	20.37	172100	144900	41.1249
TRINITY_DN108288_c1_g1	ZZY-1	23.09	22.95	5381000	5959000	20.46	20.37	135400	144900	41.1249
TRINITY_DN108288_c1_g1	ZZY-1	23.2	22.95	5013000	5959000	20.55	20.37	127300	144900	41.1249
TRINITY_DN108288_c1_g1	ZZY-2	23.81	23.82	236100	234400	25.42	25.27	5008	5526	42.4177
TRINITY_DN108288_c1_g1	ZZY-2	23.88	23.82	225300	234400	25.22	25.27	5716	5526	42.4177
TRINITY_DN108288_c1_g1	ZZY-2	23.77	23.82	241600	234400	25.18	25.27	5852	5526	42.4177
TRINITY_DN108288_c1_g1	ZZY-3	22.07	22.25	10180000	9137000	19.79	19.81	211400	207900	43.949
TRINITY_DN108288_c1_g1	ZZY-3	22.28	22.25	8948000	9137000	19.77	19.81	214100	207900	43.949
TRINITY_DN108288_c1_g1	ZZY-3	22.4	22.25	8286000	9137000	19.89	19.81	198100	207900	43.949
TRINITY_DN108288_c1_g1	SJ18-1	36.03	35.61	24790	34960	23.83	23.99	14390	13010	2.68716
TRINITY_DN108288_c1_g1	SJ18-1	35.23	35.61	45320	34960	24.01	23.99	12790	13010	2.68716
TRINITY_DN108288_c1_g1	SJ18-1	35.57	35.61	34770	34960	24.12	23.99	11870	13010	2.68716
TRINITY_DN108288_c1_g1	SJ18-2	24.85	24.75	46599.2	50619.6	23.04	23.16	24270	22550	2.24477
TRINITY_DN108288_c1_g1	SJ18-2	24.89	24.75	46106.8	50619.6	23.25	23.16	21110	22550	2.24477
TRINITY_DN108288_c1_g1	SJ18-2	24.5	24.75	59152.9	50619.6	23.17	23.16	22280	22550	2.24477
TRINITY_DN108288_c1_g1	SJ18-3	22.45	22.65	262528	236043	20.92	20.79	99780	109000	2.16553
TRINITY_DN108288_c1_g1	SJ18-3	23.12	22.65	165765	236043	20.72	20.79	114200	109000	2.16553
TRINITY_DN108288_c1_g1	SJ18-3	22.36	22.65	279835	236043	20.73	20.79	113100	109000	2.16553

## Sheet: Table S3
Table S3 List of the gene ontology (GO) terms with differently expressed genes in underspike-stalk of SJ18 compare to ZZY8.
Go.terms	Go.ID	description	Gene numbers
			Up	Down
biological_process	GO:0000003	reproduction	152	1143
	GO:0001906	cell killing	0	2
	GO:0002376	immune system process	88	360
	GO:0007610	behavior	13	120
	GO:0008152	metabolic process	766	7010
	GO:0008283	cell proliferation	16	150
	GO:0009758	carbohydrate utilization	0	4
	GO:0009987	cellular process	970	8402
	GO:0015976	carbon utilization	0	22
	GO:0019740	nitrogen utilization	0	30
	GO:0022414	reproductive process	151	1099
	GO:0022610	biological adhesion	14	72
	GO:0023052	signaling	225	1235
	GO:0032501	multicellular organismal process	288	1361
	GO:0032502	developmental process	324	1824
	GO:0040007	growth	62	561
	GO:0040011	locomotion	23	186
	GO:0043473	pigmentation	1	17
	GO:0048511	rhythmic process	22	45
	GO:0050896	response to stimulus	595	4067
	GO:0051179	localization	260	2597
	GO:0051704	multi-organism process	161	1230
	GO:0065007	biological regulation	581	4243
	GO:0071840	cellular component organization or biogenesis	329	3546
	GO:0098743	cell aggregation	1	18
	GO:0098754	detoxification	16	134
cellular_component	GO:0005576	extracellular region	79	597
	GO:0044421	extracellular region part	32	226
	GO:0005623	cell	1218	9846
	GO:0044464	cell part	1218	9846
	GO:0030054	cell junction	115	716
	GO:0009295	nucleoid	3	55
	GO:0016020	membrane	603	4285
	GO:0044425	membrane part	179	2067
	GO:0043226	organelle	929	8037
	GO:0044422	organelle part	529	5309
	GO:0019012	virion	0	3
	GO:0031974	membrane-enclosed lumen	195	2234
	GO:0032991	protein-containing complex	277	3684
	GO:0044215	other organism	4	5
	GO:0044217	other organism part	4	5
	GO:0044423	virion part	0	3
	GO:0044456	synapse part	3	46
	GO:0045202	synapse	6	58
	GO:0055044	symplast	102	671
	GO:0099080	supramolecular complex	16	173
molecular_function	GO:0003824	catalytic activity	623	5324
	GO:0005198	structural molecule activity	84	986
	GO:0005215	transporter activity	108	957
	GO:0005488	binding	503	4613
	GO:0016209	antioxidant activity	12	72
	GO:0031386	protein tag	0	8
	GO:0038024	cargo receptor activity	0	6
	GO:0045182	translation regulator activity	0	19
	GO:0045735	nutrient reservoir activity	2	5
	GO:0060089	molecular transducer activity	33	122
	GO:0098772	molecular function regulator	32	450
	GO:0140104	molecular carrier activity	2	36
	GO:0140110	transcription regulator activity	77	358

## Sheet: Table S4
Table S4-1 The significant 21 pathways in KEGG enrichment
layer3	ID	Input.number	Background.number	pvalue	Up	Down
Ribosome	ko03010	922	3352	0	75	847
Steroid biosynthesis	ko00100	72	225	4.35e-05	9	63
Mannose type O-glycan biosynthesis	ko00515	6	8	0.00147208	0	6
FoxO signaling pathway	ko04068	154	599	0.00160376	9	145
Aminoacyl-tRNA biosynthesis	ko00970	101	380	0.00323135	3	98
Phenazine biosynthesis	ko00405	6	9	0.00364182	1	5
Ribosome biogenesis in eukaryotes	ko03008	148	585	0.00371199	8	140
mTOR signaling pathway	ko04150	171	698	0.0075197	7	164
DNA replication	ko03030	56	204	0.0121594	7	49
Leukocyte transendothelial migration	ko04670	43	153	0.0171087	1	42
Axon regeneration	ko04361	109	438	0.0179372	4	105
Regulation of actin cytoskeleton	ko04810	135	555	0.0196977	5	130
D-Glutamine and D-glutamate metabolism	ko00471	10	25	0.021498	1	9
Two-component system	ko02020	53	200	0.02769	2	51
Cell cycle	ko04110	138	577	0.0308504	11	127
Pyrimidine metabolism	ko00240	71	281	0.0351712	7	64
Tight junction	ko04530	144	609	0.0390816	3	141
Biosynthesis of siderophore group nonribosomal peptides	ko01053	2	2	0.0426503	1	1
Alanine, aspartate and glutamate metabolism	ko00250	96	395	0.0433991	3	93
PI3K-Akt signaling pathway	ko04151	231	1010	0.0445871	6	225
Vitamin B6 metabolism	ko00750	15	47	0.0471054	0	15
Table S4-2 The top 11 pathways with the highest number of enriched genes in KEGG enrichment
layer3	ID	Input.number	Background.number	pvalue	Up	Down
Metabolic pathways	ko01100	1906	9530	0.954271	788	1118
Biosynthesis of secondary metabolites	ko01110	982	4993	0.963869	84	898
Ribosome	ko03010	922	3352	0	75	847
Biosynthesis of antibiotics	ko01130	621	2972	0.377011	35	586
Carbon metabolism	ko01200	368	1936	0.967808	19	349
Protein processing in endoplasmic reticulum	ko04141	275	1362	0.674672	13	262
Thermogenesis	ko04714	265	1255	0.352374	11	254
Biosynthesis of amino acids	ko01230	261	1287	0.641251	12	249
PI3K-Akt signaling pathway	ko04151	231	1010	0.0445871	6	225
Spliceosome	ko03040	225	1137	0.775798	9	216
Oxidative phosphorylation	ko00190	216	1121	0.883478	10	206

## Sheet: Table S5
Table S5 The hub gene and cluster modules in WGCNA analysis
Yellow
GeneID	kME	ZZY-1	ZZY-2	ZZY-3	SJ-1	SJ-2	SJ-3	type	func
TRINITY_DN13680_c0_g1	0.999603	24.5386	14.6193	33.1409	490.071	531.479	704.321	up	hypothetical protein CQW23_33044
TRINITY_DN15960_c0_g1	0.999544	15.1147	12.2559	11.1078	413.663	102.009	669.803	up	uncharacterized protein LOC111475315
TRINITY_DN43831_c0_g2	0.998854	3.12554	8.36412	4.74068	89.446	47.099	82.1368	up	alpha-actinin-like protein 1
TRINITY_DN11366_c0_g1	0.998627	7.13826	7.64126	9.18382	30.27	39.5313	43.283	up	Unknown protein
TRINITY_DN16779_c0_g1	0.998018	6.05613	4.62989	3.34583	157.431	114.078	97.0486	up	Unknown protein
TRINITY_DN42573_c0_g1	0.99801	6.96647	7.22799	5.12781	120.69	81.752	52.2751	up	hypothetical protein CHLNCDRAFT_19946, partial
TRINITY_DN34401_c0_g1	0.99758	7.37602	11.7495	6.5095	230.073	210.936	72.3489	up	Unknown protein
TRINITY_DN118901_c0_g1	0.99704	7.05873	10.6757	15.6033	183.564	65.363	125.047	up	Unknown protein
TRINITY_DN102871_c0_g1	0.996943	4.55664	7.09998	5.03087	118.415	100.676	81.663	up	Unknown protein
TRINITY_DN124912_c0_g1	0.996285	7.97278	6.37604	8.79353	138.164	25.1877	50.2368	up	P-ATPase family transporter: sodium/potassium ion
Blue
GeneID	kME	ZZY-1	ZZY-2	ZZY-3	SJ-1	SJ-2	SJ-3	type	func
TRINITY_DN77424_c0_g1	0.999994	9.57777	30.2021	7.03711	456.1	383.75	98.0313	up	RecName: Full=BURP domain-containing protein 17; Short=OsBURP17; Flags: Precursor
TRINITY_DN77424_c1_g1	0.999981	7.50781	3.63579	4.13432	361.501	302.643	64.2674	up	RecName: Full=BURP domain-containing protein 17; Short=OsBURP17; Flags: Precursor
TRINITY_DN80936_c0_g1	0.999952	2.09951	2.47263	1.27017	378.256	317.506	54.4395	up	PREDICTED: probable LRR receptor-like serine/threonine-protein kinase At3g47570 isoform X1
TRINITY_DN41833_c0_g1	0.99995	2.80216	9.26159	2.4693	1132.48	937.631	90.4054	up	receptor kinase-like protein Xa21
TRINITY_DN70861_c0_g1	0.999924	4.71252	16.0623	2.64782	864.968	722.016	161.747	up	putative protein
TRINITY_DN80936_c0_g2	0.999923	3.83049	16.9755	3.15725	2152.81	1812.53	138.252	up	Predicted: probable LRR receptor-like serine/threonine-protein kinase At3g47570 isoform X1
TRINITY_DN71986_c0_g1	0.999912	3.23235	9.68191	2.26604	1258.65	1033.59	921.007	up	Uncharacterized protein LOC9269629 isoform X1
TRINITY_DN73246_c2_g1	0.999911	2.24522	7.23349	3.12349	753.385	616.67	840.791	up	Hypothetical protein OsI_32999
TRINITY_DN54726_c0_g1	0.999899	1.64655	4.83799	1.20913	618.16	524.32	117.077	up	Hypothetical protein OsI_36738
TRINITY_DN103478_c0_g1	0.999888	3.95758	3.69636	4.36127	175.814	146.563	99.4656	up	Predicted: wall-associated receptor kinase-like 8
Brown
GeneID	kME	ZZY-1	ZZY-2	ZZY-3	SJ-1	SJ-2	SJ-3	type	func
TRINITY_DN58926_c0_g1	0.999864	267.485	908.653	278.995	42.3593	39.9515	9.21398	down	CBS domain-containing protein CBSX5
TRINITY_DN77288_c0_g1	0.999848	165.261	560.426	167.692	17.8487	25.7533	1.03994	down	Hypothetical protein OsI_17151
TRINITY_DN53593_c1_g1	0.999777	323.144	1093.53	331.391	31.7668	21.4678	2.24549	down	Monothiol glutaredoxin-S5
TRINITY_DN104000_c0_g1	0.999763	188.828	686.3	194.275	2.63545	8.41396	1.77397	down	Mitogen-activated protein kinase kinase kinase 18
TRINITY_DN61729_c0_g1	0.999593	235.07	803.817	251.777	25.4097	18.0947	5.08955	down	Uncharacterized protein LOC4339366
TRINITY_DN59825_c0_g1	0.999548	1238.6	4734.31	1367.34	51.1337	59.84	15.0434	down	NDR1/HIN1-like protein 10
TRINITY_DN101849_c0_g1	0.999529	1048.58	4022.15	1097.54	4.03276	7.41931	11.5919	down	Mitogen-activated protein kinase kinase kinase 17
TRINITY_DN78777_c0_g1	0.999492	259.467	990.819	289.467	12.9279	6.67193	1.08517	down	Hypothetical protein
TRINITY_DN19553_c0_g1	0.999424	1727.5	5989.93	1807.56	24.9842	40.7833	8.85112	down	Unknown protein
TRINITY_DN108675_c0_g1	0.999311	578.384	1977.42	505.544	14.4273	4.33419	6.50907	down	Unknown protein
Green
GeneID	kME	ZZY-1	ZZY-2	ZZY-3	SJ-1	SJ-2	SJ-3	type	func
TRINITY_DN24159_c0_g3	0.999922	345.548	482.335	369.175	21.2023	18.3641	3.00153	down	Hypothetical protein OsI_21502
TRINITY_DN30291_c0_g1	0.999753	218.791	296.287	235.496	17.3044	11.6932	3.20166	down	Protein SENESCENCE-ASSOCIATED GENE 21, mitochondrial
TRINITY_DN64775_c0_g1	0.999716	2537.18	3562.49	2745.49	99.455	91.1848	16.2632	down	Uncharacterized protein LOC4325431
TRINITY_DN77253_c0_g1	0.999319	2475.47	3593.19	2663.41	84.5476	95.0466	18.4542	down	WRKY transcription factor WRKY71
TRINITY_DN53383_c0_g1	0.998742	321.728	467.371	342.12	34.7308	38.7309	3.34417	down	Unknown protein
TRINITY_DN103881_c0_g1	0.998595	756.115	1013.1	830.807	23.5846	15.7312	10.5969	down	Uncharacterized protein LOC4329748
TRINITY_DN52485_c0_g1	0.998283	1547.57	2002.76	1667.34	186.706	192.204	12.8037	down	AP2/ERF domain protein
TRINITY_DN45641_c2_g1	0.998059	246.148	368.628	261.518	19.3104	4.35041	3.2672	down	Uncharacterized protein LOC4349481
TRINITY_DN78494_c1_g1	0.998021	57.2617	87.9979	64.4214	2.90274	2.14725	9.32241	down	Hypothetical protein OsJ_10381
TRINITY_DN47670_c0_g1	0.997885	1508.28	1944.06	1618.46	199.428	213.309	12.4631	down	Hypothetical protein OsI_31346
Turquoise
GeneID	kME	ZZY-1	ZZY-2	ZZY-3	SJ-1	SJ-2	SJ-3	type	func
TRINITY_DN81976_c0_g1	0.999832	234.029	34.9335	215.239	1.80296	13.2643	1.61253	down	Uncharacterized protein LOC112013327
TRINITY_DN67498_c0_g1	0.999737	254.89	40.2396	231.421	4.60455	5.44081	8.8274	down	Mitochondrial phosphate carrier protein 3, mitochondrial-like
TRINITY_DN45561_c0_g1	0.999716	457.627	72.4442	406.24	4.28666	13.0177	5.77414	down	Ras-like protein
TRINITY_DN23126_c0_g1	0.999694	370.084	52.0755	328.619	4.99767	5.70283	1.68143	down	Probable ribosome biogenesis protein RLP24
TRINITY_DN116156_c0_g1	0.999683	417.764	53.3571	381.455	11.6492	19.6574	2.24424	down	60S ribosomal protein L18-2-like
TRINITY_DN83374_c0_g1	0.99959	434.939	50.1565	389.834	2.5272	13.0288	4.06647	down	Unknown protein
TRINITY_DN77180_c2_g1	0.999569	652.379	75.3173	594.123	6.05322	11.1397	2.21419	down	elongation factor 1-gamma 2-like isoform X1
TRINITY_DN77531_c0_g1	0.999538	279.069	44.4	263.253	2.25873	10.3901	7.57417	down	predicted protein
TRINITY_DN81628_c0_g1	0.999478	655.516	109.106	570.018	8.69745	22.1324	3.59152	down	Unknown protein
TRINITY_DN83131_c0_g1	0.999474	3324.87	550.66	2878.1	39.2204	150.795	14.0351	down	Unknown protein
